# Supplementary material for: A Novel Prognostic Prediction Model Based on Pyroptosis-Related Clusters for Breast Cancer
Source: J Pers Med. 2022 Dec 28;13(1):69. doi: 10.3390/jpm13010069 (PMC9865451; doi:10.3390/jpm13010069)
Supplement: Supplementary file 1 [file jpm-13-00069-s001.zip]

Archive with 1 entries (1 files):
- jpm-2090227-supplementary.pdf
